# Supplementary material for: PTPN22 Association in Systemic Lupus Erythematosus (SLE) with Respect to Individual Ancestry and Clinical Sub-Phenotypes
Source: PLoS One. 2013 Aug 7;8(8):e69404. doi: 10.1371/journal.pone.0069404 (PMC3737240; doi:10.1371/journal.pone.0069404)
Supplement: Table S1 — Distribution of the minor allele frequency, case-control association, and imputation-based association results for all SNPs for European-Americans, Hispanics, African-Americans, and Asians. (XLSX) [file pone.0069404.s002.xlsx]

## Sheet: Sup Table 1
				EA (3936/3491)								HS (1492 cases, 807 controls)								AA (1527/1811)								AS (1265/1260)
SNP	BP	typed	Allele	A1	F_A	F_U	P-value	P-adj	OR	L95	U95	A1	F_A	F_U	P-value	P-adj	OR	L95	U95	A1	F_A	F_U	P-value	P-adj	OR	L95	U95	A1	F_A	F_U	P-value	P-adj	OR	L95	U95
rs3811021	114356663	imputed	G/A	G	0.1876	0.1856	0.7541	0.748	1.013	0.9329	0.9329	G	0.1377	0.1679	0.006008	0.005986	0.7916	0.6699	0.9354	G	0.08939	0.08421	0.4531	0.4787	1.068	0.8999	1.267	G	0.2194	0.2028	0.1486	0.1582	1.105	0.965	1.265
rs1217412	114357211	imputed	G/A	G	0.2537	0.2306	0.001054	0.001156	1.134	1.052	1.052	G	0.4253	0.3916	0.0268	0.03318	1.15	1.016	1.301	G	0.09921	0.1005	0.8618	0.898	0.9858	0.8395	1.158	A	0.3794	0.3603	0.1592	0.1566	1.086	0.9683	1.217
rs1217413	114357750	genotyped	G/A	G	0.2276	0.2048	0.000753	0.00097	1.144	1.058	1.058	G	0.3311	0.3135	0.2241	0.218	1.084	0.9519	1.234	G	0.04191	0.0381	0.4276	0.4272	1.104	0.864	1.412	A	0.3921	0.3746	0.2012	0.1987	1.077	0.9613	1.206
rs9429730	114360067	imputed	T/G	T	0.2759	0.2575	0.01145	0.007825	1.099	1.021	1.021	T	0.4397	0.4015	0.01244	0.01717	1.17	1.034	1.323	T	0.09954	0.1005	0.8969	0.8959	0.9894	0.8427	1.162	G	0.3794	0.3603	0.1592	0.1565	1.086	0.9683	1.217
rs17031885	114360463	imputed	C/T	--	--	--	--	--	--	--	--	--	--	--	--	--	--	--	--	C	0.03635	0.037	0.888	0.9764	0.9818	0.7598	1.269	--	--	--	--	--	--	--	--
rs17031888	114361936	imputed	C/G	C	0.02198	0.02664	0.06473	0.02204	0.821	0.6658	0.6658	C	0.01475	0.01053	0.2334	0.3181	1.406	0.8007	2.469	--	--	--	--	--	--	--	--	--	--	--	--	--	--	--	--
rs142316352	114363022	imputed	A/G	--	--	--	--	--	--	--	--	--	--	--	--	--	--	--	--	A	0.03635	0.037	0.888	0.9771	0.9818	0.7598	1.269	--	--	--	--	--	--	--	--
rs2476599	114363459	imputed	A/G	A	0.2541	0.278	0.0009745	0.0009882	0.8846	0.8224	0.8224	A	0.1749	0.1884	0.2579	0.2726	0.9137	0.7813	1.068	G	0.3585	0.3506	0.5008	0.638	1.035	0.9361	1.145	A	0.06561	0.075	0.192	0.2359	0.866	0.6977	1.075
rs1237682	114364104	imputed	T/C	T	0.228	0.2052	0.0007792	0.0008307	1.144	1.058	1.058	T	0.3311	0.3135	0.2241	0.2021	1.084	0.9519	1.234	T	0.04224	0.0381	0.3899	0.3915	1.113	0.8715	1.423	C	0.3921	0.3746	0.2012	0.199	1.077	0.9613	1.206
rs1217388	114364476	genotyped	G/A	G	0.2543	0.2315	0.001193	0.001265	1.132	1.05	1.05	G	0.4253	0.3916	0.0268	0.03143	1.15	1.016	1.301	G	0.09954	0.1005	0.8969	0.9125	0.9894	0.8427	1.162	A	0.3794	0.3603	0.1592	0.1568	1.086	0.9683	1.217
rs55951516	114365513	imputed	A/G	A	0.1876	0.1856	0.7541	0.7418	1.013	0.9329	0.9329	A	0.1377	0.1679	0.006008	0.005981	0.7916	0.6699	0.9354	--	--	--	--	--	--	--	--	A	0.2194	0.2028	0.1486	0.1585	1.105	0.965	1.265
rs1217389	114365752	imputed	C/T	C	0.2543	0.2315	0.001193	0.001259	1.132	1.05	1.05	C	0.4249	0.391	0.02552	0.03044	1.151	1.017	1.303	C	0.09954	0.1005	0.8969	0.9061	0.9894	0.8427	1.162	T	0.3794	0.3603	0.1592	0.1568	1.086	0.9683	1.217
rs3789607	114366434	imputed	C/T	C	0.3035	0.3048	0.8632	0.8281	0.9939	0.9266	0.9266	C	0.2443	0.233	0.3903	0.4193	1.064	0.9231	1.227	--	--	--	--	--	--	--	--	C	0.09447	0.08254	0.1357	0.1381	1.16	0.9545	1.409
rs79684724	114366746	imputed	T/C	T	0.1876	0.1856	0.7541	0.7409	1.013	0.9329	0.9329	T	0.1377	0.1679	0.006008	0.006035	0.7916	0.6699	0.9354	T	0.08939	0.08421	0.4531	0.4802	1.068	0.8999	1.267	T	0.2194	0.2028	0.1486	0.1585	1.105	0.965	1.265
rs7555634	114367116	imputed	C/T	C	0.4421	0.4171	0.00213	0.001992	1.107	1.038	1.038	T	0.4192	0.4213	0.8916	0.8736	0.9915	0.877	1.121	C	0.3491	0.3429	0.5989	0.6222	1.028	0.9286	1.137	T	0.1601	0.1575	0.805	0.7599	1.019	0.8764	1.185
rs12735104	114367343	imputed	A/G	A	0.3035	0.3048	0.8632	0.8277	0.9939	0.9266	0.9266	A	0.2443	0.233	0.3903	0.4194	1.064	0.9231	1.227	--	--	--	--	--	--	--	--	A	0.09447	0.08254	0.1357	0.1384	1.16	0.9545	1.409
rs149179140	114368158	imputed	G/A	--	--	--	--	--	--	--	--	--	--	--	--	--	--	--	--	G	0.03635	0.037	0.888	0.989	0.9818	0.7598	1.269	--	--	--	--	--	--	--	--
rs10858021	114368777	imputed	G/T	G	0.2544	0.2315	0.001121	0.001143	1.133	1.051	1.051	G	0.4246	0.391	0.02699	0.03067	1.15	1.016	1.301	G	0.09954	0.1005	0.8969	0.8933	0.9894	0.8427	1.162	T	0.3794	0.3603	0.1592	0.1568	1.086	0.9683	1.217
rs148193453	114368784	imputed	T/C	--	--	--	--	--	--	--	--	--	--	--	--	--	--	--	--	T	0.03635	0.037	0.888	0.9894	0.9818	0.7598	1.269	--	--	--	--	--	--	--	--
rs2797416	114369259	imputed	T/C	T	0.4421	0.4171	0.00213	0.001983	1.107	1.038	1.038	C	0.4192	0.4213	0.8916	0.8734	0.9915	0.877	1.121	T	0.3491	0.3429	0.5989	0.625	1.028	0.9286	1.137	C	0.1601	0.1575	0.805	0.76	1.019	0.8764	1.185
rs4991898	114369468	imputed	T/G	T	0.4421	0.4171	0.00213	0.001981	1.107	1.038	1.038	G	0.4192	0.4213	0.8916	0.8732	0.9915	0.877	1.121	T	0.3582	0.3509	0.534	0.5749	1.032	0.9336	1.142	G	0.1601	0.1575	0.805	0.76	1.019	0.8764	1.185
rs1746857	114369523	imputed	T/C	T	0.2541	0.278	0.0009745	0.0008945	0.8846	0.8224	0.8224	T	0.1746	0.1884	0.246	0.2867	0.9115	0.7795	1.066	C	0.3589	0.3523	0.5756	0.6819	1.029	0.9307	1.138	T	0.06561	0.0746	0.2109	0.2361	0.871	0.7015	1.082
rs2476600	114369734	imputed	A/G	A	0.4421	0.4171	0.00213	0.001982	1.107	1.038	1.038	G	0.4192	0.4213	0.8916	0.8732	0.9915	0.877	1.121	A	0.3491	0.3429	0.5989	0.6274	1.028	0.9286	1.137	G	0.1601	0.1575	0.805	0.76	1.019	0.8764	1.185
rs17463292	114371240	imputed	C/T	C	0.1876	0.1856	0.7541	0.7406	1.013	0.9329	0.9329	C	0.1381	0.1679	0.006624	0.006213	0.7938	0.6718	0.938	C	0.08939	0.08421	0.4531	0.4803	1.068	0.8999	1.267	C	0.2194	0.2028	0.1486	0.1585	1.105	0.965	1.265
rs114024096	114371419	imputed	A/G	--	--	--	--	--	--	--	--	--	--	--	--	--	--	--	--	A	0.08939	0.08421	0.4531	0.4794	1.068	0.8999	1.267	--	--	--	--	--	--	--	--
rs7537604	114371544	imputed	C/A	--	--	--	--	--	--	--	--	--	--	--	--	--	--	--	--	C	0.1126	0.1088	0.6164	0.7179	1.04	0.8921	1.212	--	--	--	--	--	--	--	--
rs34209542	114372524	imputed	G/A	G	0.02198	0.02664	0.06473	0.04956	0.821	0.6658	0.6658	G	0.01475	0.01053	0.2334	0.2913	1.406	0.8007	2.469	--	--	--	--	--	--	--	--	--	--	--	--	--	--	--	--
rs3761935	114372528	imputed	G/T	G	0.1876	0.1856	0.7541	0.7408	1.013	0.9329	0.9329	G	0.1381	0.1679	0.006624	0.00629	0.7938	0.6718	0.938	G	0.08939	0.08421	0.4531	0.4796	1.068	0.8999	1.267	G	0.2194	0.2028	0.1486	0.1585	1.105	0.965	1.265
rs1310182	114373503	imputed	A/G	A	0.4421	0.4171	0.00213	0.001969	1.107	1.038	1.038	G	0.4192	0.4213	0.8916	0.8735	0.9915	0.877	1.121	A	0.3612	0.3537	0.5244	0.5733	1.033	0.9344	1.142	G	0.1601	0.1575	0.805	0.76	1.019	0.8764	1.185
rs1217395	114374435	genotyped	G/A	G	0.2544	0.2315	0.001121	0.001232	1.133	1.051	1.051	G	0.4246	0.391	0.02699	0.0313	1.15	1.016	1.301	G	0.09954	0.1008	0.8674	0.8725	0.9864	0.8402	1.158	A	0.3794	0.3603	0.1592	0.1568	1.086	0.9683	1.217
rs1599971	114377093	imputed	A/G	A	0.2544	0.2315	0.001121	0.001234	1.133	1.051	1.051	A	0.4246	0.391	0.02699	0.03135	1.15	1.016	1.301	A	0.09954	0.1008	0.8674	0.8724	0.9864	0.8402	1.158	G	0.3794	0.3603	0.1592	0.158	1.086	0.9683	1.217
rs1970559	114377148	imputed	C/T	C	0.2541	0.278	0.0009745	0.0009842	0.8846	0.8224	0.8224	C	0.1749	0.1884	0.2579	0.2737	0.9137	0.7813	1.068	T	0.3612	0.3537	0.5244	0.646	1.033	0.9344	1.142	C	0.06561	0.075	0.192	0.2347	0.866	0.6977	1.075
rs116629558	114377389	imputed	T/C	--	--	--	--	--	--	--	--	--	--	--	--	--	--	--	--	T	0.1126	0.1088	0.6164	0.7176	1.04	0.8921	1.212	--	--	--	--	--	--	--	--
rs2476601	114377568	genotyped	A/G	A	0.1087	0.08035	4.132e-09	6.999e-09	1.396	1.249	1.249	A	0.05395	0.04523	0.1988	0.1895	1.204	0.9068	1.598	--	--	--	--	--	--	--	--	--	--	--	--	--	--	--	--
rs17509844	114377769	imputed	A/G	A	0.1876	0.1856	0.7541	0.7381	1.013	0.9329	0.9329	A	0.1381	0.1679	0.006624	0.00637	0.7938	0.6718	0.938	A	0.08939	0.08421	0.4531	0.4807	1.068	0.8999	1.267	A	0.2194	0.2028	0.1486	0.1606	1.105	0.965	1.265
rs12730735	114381457	imputed	C/T	C	0.3035	0.3048	0.8632	0.8304	0.9939	0.9266	0.9266	C	0.2443	0.233	0.3903	0.419	1.064	0.9231	1.227	--	--	--	--	--	--	--	--	C	0.09447	0.08254	0.1357	0.1422	1.16	0.9545	1.409
rs1746853	114383097	imputed	C/A	C	0.4417	0.4636	0.007358	0.01019	0.9153	0.8579	0.8579	C	0.3133	0.3563	0.003099	0.003479	0.8246	0.7255	0.9371	A	0.2669	0.2653	0.8872	0.9939	1.008	0.9039	1.124	C	0.285	0.2774	0.5481	0.5333	1.038	0.9184	1.174
rs1217386	114383637	imputed	A/G	A	0.2544	0.2315	0.001121	0.001245	1.133	1.051	1.051	A	0.4424	0.4108	0.03905	0.04194	1.138	1.006	1.286	A	0.2587	0.257	0.8789	0.9048	1.009	0.9035	1.126	G	0.3794	0.3603	0.1592	0.1657	1.086	0.9683	1.217
rs72691829	114384074	imputed	T/A	T	0.02604	0.02578	0.9204	0.8599	1.01	0.8249	0.8249	T	0.09249	0.07807	0.09834	0.08514	1.204	0.9659	1.5	--	--	--	--	--	--	--	--	T	0.01265	0.01429	0.6137	0.637	0.8839	0.5473	1.428
rs115911156	114384244	imputed	A/G	--	--	--	--	--	--	--	--	A	0.01441	0.01735	0.4406	0.3877	0.8282	0.5125	1.338	A	0.1208	0.1182	0.7386	0.7197	1.026	0.8842	1.19	--	--	--	--	--	--	--	--
rs7533391	114384259	imputed	T/C	T	0.3035	0.3048	0.8632	0.6795	0.9939	0.9266	0.9266	T	0.2443	0.233	0.3903	0.4606	1.064	0.9231	1.227	--	--	--	--	--	--	--	--	T	0.09447	0.08294	0.1496	0.1594	1.154	0.9497	1.401
rs7555354	114384431	imputed	A/G	A	0.3035	0.3048	0.8632	0.8316	0.9939	0.9266	0.9266	A	0.2446	0.233	0.3766	0.4614	1.066	0.9248	1.23	--	--	--	--	--	--	--	--	A	0.09447	0.08254	0.1357	0.1472	1.16	0.9545	1.409
rs7533605	114384474	imputed	T/C	T	0.3035	0.3048	0.8632	0.832	0.9939	0.9266	0.9266	T	0.2443	0.233	0.3903	0.4174	1.064	0.9231	1.227	--	--	--	--	--	--	--	--	T	0.09447	0.08254	0.1357	0.148	1.16	0.9545	1.409
rs36115604	114384600	imputed	A/G	A	0.3035	0.3048	0.8632	0.8321	0.9939	0.9266	0.9266	A	0.2443	0.233	0.3903	0.417	1.064	0.9231	1.227	--	--	--	--	--	--	--	--	A	0.09447	0.08294	0.1496	0.15	1.154	0.9497	1.401
rs181066408	114384674	imputed	T/A	--	--	--	--	--	--	--	--	--	--	--	--	--	--	--	--	--	--	--	--	--	--	--	--	T	0.01265	0.01429	0.6137	0.6593	0.8839	0.5473	1.428
rs71662845	114385679	imputed	A/G	A	0.3035	0.3048	0.8632	0.8321	0.9939	0.9266	0.9266	A	0.2443	0.233	0.3903	0.4167	1.064	0.9231	1.227	--	--	--	--	--	--	--	--	A	0.09447	0.08294	0.1496	0.1523	1.154	0.9497	1.401
rs116543141	114385770	imputed	T/C	--	--	--	--	--	--	--	--	--	--	--	--	--	--	--	--	T	0.03635	0.037	0.888	0.9916	0.9818	0.7598	1.269	--	--	--	--	--	--	--	--
rs6658523	114386059	imputed	A/G	A	0.1876	0.1855	0.7371	0.734	1.014	0.9337	0.9337	A	0.1384	0.1679	0.007295	0.006389	0.7961	0.6738	0.9406	A	0.08939	0.08448	0.4779	0.4829	1.064	0.8968	1.262	A	0.2194	0.2028	0.1486	0.1673	1.105	0.965	1.265
rs2185827	114386083	imputed	G/A	G	0.2541	0.278	0.0009745	0.0009068	0.8846	0.8224	0.8224	G	0.1753	0.1884	0.2702	0.2924	0.9158	0.7832	1.071	A	0.3615	0.3551	0.5845	0.6466	1.028	0.9302	1.137	G	0.06561	0.0746	0.2109	0.229	0.871	0.7015	1.082
rs12748727	114387905	imputed	A/G	A	0.3035	0.3048	0.8632	0.8323	0.9939	0.9266	0.9266	A	0.2443	0.233	0.3903	0.4149	1.064	0.9231	1.227	--	--	--	--	--	--	--	--	A	0.09447	0.08294	0.1496	0.1548	1.154	0.9497	1.401
rs1217403	114388804	imputed	C/T	C	0.2541	0.278	0.0009745	0.000905	0.8846	0.8224	0.8224	C	0.1753	0.1884	0.2702	0.295	0.9158	0.7832	1.071	T	0.3615	0.3551	0.5845	0.647	1.028	0.9302	1.137	C	0.06561	0.0746	0.2109	0.2286	0.871	0.7015	1.082
rs12760457	114389748	imputed	T/C	T	0.3035	0.3048	0.8632	0.8328	0.9939	0.9266	0.9266	T	0.2443	0.233	0.3903	0.4154	1.064	0.9231	1.227	--	--	--	--	--	--	--	--	T	0.09447	0.08294	0.1496	0.1588	1.154	0.9497	1.401
rs141914068	114390506	imputed	A/G	--	--	--	--	--	--	--	--	A	0.01441	0.01735	0.4406	0.3863	0.8282	0.5125	1.338	A	0.1208	0.1182	0.7386	0.7232	1.026	0.8842	1.19	--	--	--	--	--	--	--	--
rs6700802	114391052	imputed	T/C	--	--	--	--	--	--	--	--	--	--	--	--	--	--	--	--	T	0.08939	0.08421	0.4531	0.484	1.068	0.8999	1.267	--	--	--	--	--	--	--	--
rs1217404	114392559	imputed	T/C	T	0.4426	0.4175	0.002065	0.001901	1.108	1.038	1.038	C	0.4192	0.4213	0.8916	0.8857	0.9915	0.877	1.121	T	0.3615	0.3545	0.5526	0.5801	1.031	0.9324	1.14	C	0.1601	0.1579	0.8351	0.8164	1.016	0.8739	1.182
rs1217405	114392632	imputed	A/G	A	0.4421	0.4171	0.00213	0.002025	1.107	1.038	1.038	G	0.4192	0.4213	0.8916	0.8936	0.9915	0.877	1.121	A	0.3615	0.3545	0.5526	0.5808	1.031	0.9324	1.14	G	0.1601	0.1579	0.8351	0.8176	1.016	0.8739	1.182
chr114392894	114392894	imputed	A/G	--	--	--	--	--	--	--	--	--	--	--	--	--	--	--	--	A	0.03635	0.037	0.888	0.991	0.9818	0.7598	1.269	--	--	--	--	--	--	--	--
rs1217406	114393153	genotyped	A/C	A	0.4421	0.4171	0.00213	0.002029	1.107	1.038	1.038	C	0.4196	0.4213	0.909	0.896	0.9929	0.8783	1.122	A	0.3615	0.3545	0.5526	0.5812	1.031	0.9324	1.14	C	0.1601	0.1579	0.8351	0.8203	1.016	0.8739	1.182
rs1217407	114393748	imputed	A/G	A	0.2544	0.2316	0.001205	0.001252	1.132	1.05	1.05	A	0.4239	0.391	0.03017	0.03292	1.146	1.013	1.297	A	0.09987	0.1016	0.8148	0.8782	0.9811	0.836	1.151	G	0.3791	0.3603	0.1679	0.1862	1.084	0.9667	1.215
rs3765598	114394463	imputed	T/C	T	0.1876	0.1855	0.7371	0.744	1.014	0.9337	0.9337	T	0.1381	0.1679	0.006624	0.006388	0.7938	0.6718	0.938	T	0.08939	0.08476	0.5033	0.4816	1.06	0.8937	1.257	T	0.2182	0.2024	0.1683	0.1723	1.1	0.9605	1.259
rs33996649	114394689	genotyped	A/G	A	0.02236	0.02678	0.08126	0.05896	0.831	0.6747	0.6747	A	0.01475	0.01053	0.2334	0.2891	1.406	0.8007	2.469	--	--	--	--	--	--	--	--	--	--	--	--	--	--	--	--
rs4839346	114395629	imputed	T/C	T	0.19	0.1876	0.7074	0.7085	1.016	0.9356	0.9356	T	0.1381	0.1679	0.006624	0.006379	0.7938	0.6718	0.938	T	0.08939	0.08476	0.5033	0.4813	1.06	0.8937	1.257	T	0.2182	0.2024	0.1683	0.1724	1.1	0.9605	1.259
rs138776083	114395909	imputed	C/G	--	--	--	--	--	--	--	--	--	--	--	--	--	--	--	--	C	0.1126	0.1088	0.6164	0.7388	1.04	0.8921	1.212	--	--	--	--	--	--	--	--
rs113247708	114395978	imputed	C/T	--	--	--	--	--	--	--	--	--	--	--	--	--	--	--	--	C	0.01146	0.01077	0.7876	0.8434	1.065	0.6731	1.685	--	--	--	--	--	--	--	--
rs1217408	114396280	imputed	C/T	C	0.2517	0.2759	0.000827	0.0008708	0.8828	0.8205	0.8205	C	0.1756	0.1884	0.2829	0.2889	0.9179	0.785	1.073	T	0.3615	0.3545	0.5526	0.6709	1.031	0.9324	1.14	C	0.06561	0.0746	0.2109	0.2133	0.871	0.7015	1.082
rs34877889	114396369	imputed	A/T	A	0.3039	0.3049	0.888	0.8321	0.995	0.9277	0.9277	A	0.2443	0.233	0.3903	0.4119	1.064	0.9231	1.227	--	--	--	--	--	--	--	--	A	0.09526	0.08333	0.1374	0.1364	1.158	0.9541	1.406
rs12729708	114396466	imputed	C/G	C	0.3039	0.3048	0.903	0.8314	0.9957	0.9283	0.9283	C	0.2443	0.233	0.3903	0.4126	1.064	0.9231	1.227	--	--	--	--	--	--	--	--	C	0.09526	0.08333	0.1374	0.1356	1.158	0.9541	1.406
rs1217409	114396735	imputed	C/G	C	0.4445	0.4191	0.00181	0.001759	1.109	1.039	1.039	G	0.4199	0.4213	0.9265	0.9058	0.9942	0.8795	1.124	C	0.3487	0.3435	0.6522	0.6553	1.024	0.925	1.133	G	0.1609	0.1579	0.7759	0.7634	1.022	0.8791	1.188
rs1217410	114396816	imputed	C/T	C	0.2544	0.2315	0.001121	0.001181	1.133	1.051	1.051	C	0.4236	0.391	0.03187	0.03322	1.145	1.012	1.295	C	0.09987	0.1016	0.8148	0.8804	0.9811	0.836	1.151	T	0.3791	0.3607	0.1772	0.1688	1.082	0.965	1.213
rs2476602	114396955	imputed	A/G	A	0.2517	0.276	0.0007707	0.0008454	0.8821	0.8199	0.8199	A	0.1756	0.1884	0.2829	0.2905	0.9179	0.785	1.073	G	0.3615	0.3548	0.5684	0.6735	1.03	0.9313	1.138	A	0.06561	0.0746	0.2109	0.2127	0.871	0.7015	1.082
rs77726592	114397031	imputed	C/A	--	--	--	--	--	--	--	--	--	--	--	--	--	--	--	--	C	0.1126	0.1088	0.6164	0.7439	1.04	0.8921	1.212	--	--	--	--	--	--	--	--
rs3789608	114397788	imputed	T/C	T	0.19	0.1873	0.6745	0.7042	1.018	0.9373	0.9373	T	0.1381	0.1679	0.006624	0.006407	0.7938	0.6718	0.938	T	0.08939	0.08476	0.5033	0.4793	1.06	0.8937	1.257	T	0.2182	0.2028	0.1794	0.1732	1.097	0.9582	1.256
rs3789609	114397799	imputed	T/C	T	0.3039	0.3049	0.888	0.8304	0.995	0.9277	0.9277	T	0.2443	0.2336	0.4169	0.411	1.061	0.92	1.223	--	--	--	--	--	--	--	--	T	0.09526	0.08333	0.1374	0.1358	1.158	0.9541	1.406
rs34122108	114398112	imputed	T/C	T	0.19	0.1873	0.6745	0.7029	1.018	0.9373	0.9373	T	0.1381	0.1679	0.006624	0.0064	0.7938	0.6718	0.938	T	0.08939	0.08476	0.5033	0.4792	1.06	0.8937	1.257	T	0.2182	0.2028	0.1794	0.1734	1.097	0.9582	1.256
rs140223519	114398646	imputed	A/T	--	--	--	--	--	--	--	--	--	--	--	--	--	--	--	--	A	0.01146	0.01077	0.7876	0.8526	1.065	0.6731	1.685	--	--	--	--	--	--	--	--
rs55646484	114398774	imputed	A/C	A	0.19	0.1873	0.6745	0.7024	1.018	0.9373	0.9373	A	0.1381	0.1679	0.006624	0.006406	0.7938	0.6718	0.938	A	0.08939	0.08476	0.5033	0.4789	1.06	0.8937	1.257	A	0.2182	0.2028	0.1794	0.1735	1.097	0.9582	1.256
rs35173468	114398821	imputed	C/G	C	0.19	0.1873	0.6745	0.7019	1.018	0.9373	0.9373	C	0.1381	0.1679	0.006624	0.006418	0.7938	0.6718	0.938	C	0.08939	0.08476	0.5033	0.4786	1.06	0.8937	1.257	C	0.2182	0.2028	0.1794	0.1735	1.097	0.9582	1.256
rs138995898	114399421	imputed	T/A	--	--	--	--	--	--	--	--	--	--	--	--	--	--	--	--	--	--	--	--	--	--	--	--	T	0.01265	0.01389	0.7	0.7149	0.9095	0.5613	1.474
rs11582409	114399433	imputed	T/C	T	0.19	0.1873	0.6745	0.7013	1.018	0.9373	0.9373	T	0.1381	0.1679	0.006624	0.006414	0.7938	0.6718	0.938	T	0.08972	0.08476	0.474	0.4784	1.064	0.8974	1.262	T	0.2182	0.2028	0.1794	0.1736	1.097	0.9582	1.256
rs55730164	114400590	imputed	T/C	T	0.02604	0.02578	0.9204	0.8557	1.01	0.8249	0.8249	T	0.09115	0.07807	0.132	0.08725	1.184	0.9501	1.477	--	--	--	--	--	--	--	--	T	0.01265	0.01389	0.7	0.7062	0.9095	0.5613	1.474
rs1217416	114400804	imputed	C/T	C	0.2284	0.2057	0.0008061	0.000929	1.143	1.057	1.057	C	0.3311	0.3129	0.2081	0.2093	1.087	0.9546	1.238	C	0.04257	0.03893	0.453	0.6256	1.098	0.8605	1.4	T	0.3917	0.3746	0.2115	0.2024	1.075	0.9597	1.204
rs1217417	114400904	imputed	G/C	G	0.2517	0.276	0.0007707	0.000735	0.8821	0.8199	0.8199	G	0.1753	0.1877	0.2933	0.3046	0.9195	0.7862	1.075	C	0.3654	0.3595	0.6142	0.7053	1.026	0.9283	1.134	G	0.06561	0.0746	0.2109	0.2121	0.871	0.7015	1.082
rs1217418	114401231	genotyped	A/G	A	0.4445	0.4191	0.00181	0.001654	1.109	1.039	1.039	G	0.4199	0.4213	0.9265	0.9104	0.9942	0.8795	1.124	A	0.3536	0.3476	0.6065	0.6402	1.027	0.9283	1.136	G	0.1609	0.1579	0.7759	0.7608	1.022	0.8791	1.188
rs79241487	114401782	imputed	A/G	--	--	--	--	--	--	--	--	--	--	--	--	--	--	--	--	A	0.1126	0.1091	0.642	0.7598	1.037	0.8896	1.209	--	--	--	--	--	--	--	--
rs1217419	114401904	imputed	T/G	T	0.4445	0.4191	0.00181	0.001645	1.109	1.039	1.039	G	0.4199	0.4213	0.9265	0.9081	0.9942	0.8795	1.124	T	0.3654	0.3584	0.5499	0.6229	1.031	0.9327	1.14	G	0.1609	0.1579	0.7759	0.7616	1.022	0.8791	1.188
rs1217420	114402751	imputed	A/G	A	0.4445	0.4191	0.00181	0.001636	1.109	1.039	1.039	G	0.4199	0.4213	0.9265	0.9074	0.9942	0.8795	1.124	A	0.3497	0.344	0.6261	0.6823	1.025	0.9268	1.135	G	0.1609	0.1579	0.7759	0.763	1.022	0.8791	1.188
rs1217421	114402846	imputed	G/C	G	0.2543	0.2315	0.001193	0.001111	1.132	1.05	1.05	G	0.4239	0.391	0.03017	0.03319	1.146	1.013	1.297	G	0.09987	0.1016	0.8148	0.8807	0.9811	0.836	1.151	C	0.3791	0.3607	0.1772	0.1708	1.082	0.965	1.213
rs183671799	114403583	imputed	A/G	--	--	--	--	--	--	--	--	--	--	--	--	--	--	--	--	A	0.03635	0.037	0.888	0.8832	0.9818	0.7598	1.269	--	--	--	--	--	--	--	--
rs1775754	114404901	imputed	C/T	C	0.2543	0.2315	0.001193	0.001097	1.132	1.05	1.05	C	0.4239	0.391	0.03017	0.033	1.146	1.013	1.297	C	0.09987	0.1016	0.8148	0.883	0.9811	0.836	1.151	T	0.3791	0.3607	0.1772	0.1727	1.082	0.965	1.213
rs147313995	114405997	imputed	A/G	--	--	--	--	--	--	--	--	--	--	--	--	--	--	--	--	A	0.01146	0.01077	0.7876	0.8829	1.065	0.6731	1.685	--	--	--	--	--	--	--	--
rs2243471	114406002	imputed	G/A	G	0.2284	0.2057	0.0008061	0.0008824	1.143	1.057	1.057	G	0.3318	0.3129	0.192	0.2091	1.09	0.9575	1.242	G	0.04257	0.03893	0.453	0.3784	1.098	0.8605	1.4	A	0.3917	0.3746	0.2115	0.2069	1.075	0.9597	1.204
rs2476604	114406444	imputed	T/A	T	0.4446	0.4191	0.001717	0.001568	1.11	1.04	1.04	A	0.4199	0.4213	0.9265	0.9037	0.9942	0.8795	1.124	T	0.3654	0.3592	0.5978	0.6443	1.027	0.9294	1.136	A	0.1609	0.1579	0.7759	0.7697	1.022	0.8791	1.188
rs2488458	114406451	genotyped	A/G	A	0.2546	0.2315	0.001053	0.00107	1.134	1.052	1.052	A	0.442	0.4108	0.04117	0.04391	1.136	1.005	1.285	A	0.2669	0.2664	0.968	0.9644	1.002	0.8988	1.118	G	0.3791	0.3607	0.1772	0.1755	1.082	0.965	1.213
rs7549685	114407321	imputed	A/G	A	0.3037	0.3048	0.8897	0.8242	0.9951	0.9278	0.9278	A	0.2446	0.2336	0.4026	0.4141	1.063	0.9217	1.225	--	--	--	--	--	--	--	--	A	0.09526	0.08333	0.1374	0.1363	1.158	0.9541	1.406
rs114467078	114407545	imputed	C/A	--	--	--	--	--	--	--	--	--	--	--	--	--	--	--	--	C	0.1126	0.1091	0.642	0.7772	1.037	0.8896	1.209	--	--	--	--	--	--	--	--
rs1217415	114407547	imputed	C/A	--	--	--	--	--	--	--	--	C	0.4504	0.4548	0.7763	0.3016	0.9825	0.87	1.11	--	--	--	--	--	--	--	--	--	--	--	--	--	--	--	--
rs17031955	114410980	imputed	T/C	T	0.02198	0.02664	0.06473	0.02208	0.821	0.6658	0.6658	T	0.01508	0.009913	0.1438	0.2148	1.529	0.8616	2.714	--	--	--	--	--	--	--	--	--	--	--	--	--	--	--	--
rs75511728	114412109	imputed	T/C	T	0.1862	0.183	0.6173	0.6495	1.021	0.94	0.94	T	0.1371	0.1667	0.00689	0.006548	0.7942	0.6718	0.9389	T	0.09005	0.08476	0.4456	0.4894	1.069	0.9012	1.267	T	0.213	0.1964	0.1435	0.1663	1.107	0.9659	1.27
rs1217414	114412667	genotyped	A/G	A	0.2555	0.28	0.0007389	0.0008151	0.8823	0.8204	0.8204	A	0.18	0.1908	0.3637	0.3647	0.9305	0.7966	1.087	G	0.3314	0.3244	0.546	0.7185	1.032	0.9315	1.144	A	0.07075	0.08095	0.171	0.1738	0.8644	0.7015	1.065
rs17510162	114413731	imputed	A/C	A	0.1861	0.183	0.6314	0.6514	1.021	0.9392	0.9392	A	0.1371	0.1667	0.00689	0.006608	0.7942	0.6718	0.9389	A	0.09005	0.08476	0.4456	0.4918	1.069	0.9012	1.267	A	0.213	0.1964	0.1435	0.1691	1.107	0.9659	1.27
rs2488457	114415368	genotyped	G/C	G	0.2209	0.1958	0.0001716	0.0001995	1.165	1.076	1.076	G	0.3261	0.3073	0.1928	0.1842	1.091	0.9571	1.243	G	0.04191	0.037	0.3027	0.3054	1.139	0.8893	1.458	C	0.3885	0.3722	0.2324	0.2309	1.072	0.9566	1.201
rs11102689	114417034	imputed	A/T	A	0.2468	0.2213	0.0002471	0.0002534	1.153	1.069	1.069	A	0.4179	0.3841	0.0261	0.03746	1.151	1.017	1.303	--	--	--	--	--	--	--	--	T	0.3759	0.3583	0.1956	0.1685	1.079	0.9619	1.209
rs1235005	114417437	imputed	C/G	C	0.4328	0.4046	0.0005117	0.0004216	1.123	1.052	1.052	G	0.4293	0.4318	0.8673	0.8677	0.9896	0.8757	1.118	C	0.3284	0.3216	0.5558	0.6142	1.031	0.9306	1.143	G	0.1731	0.1746	0.8896	0.9921	0.9897	0.8557	1.145
rs6665194	114417843	imputed	A/G	A	0.4328	0.4046	0.0005117	0.0004227	1.123	1.052	1.052	G	0.4293	0.4318	0.8673	0.8675	0.9896	0.8757	1.118	A	0.3173	0.3109	0.5739	0.6358	1.03	0.9287	1.143	G	0.1731	0.1746	0.8896	0.9925	0.9897	0.8557	1.145
rs1217385	114418205	imputed	A/C	A	0.4328	0.4046	0.0005117	0.0004218	1.123	1.052	1.052	C	0.4293	0.4318	0.8673	0.8682	0.9896	0.8757	1.118	A	0.3284	0.3216	0.5558	0.5943	1.031	0.9306	1.143	C	0.1731	0.1746	0.8896	0.9927	0.9897	0.8557	1.145
